# Supplementary material for: Evaluating novel engagement mechanisms, yields and acceptability of tuberculosis screening at retail pharmacies in Ho Chi Minh City, Viet Nam
Source: PLOS Glob Public Health. 2022 Oct 17;2(10):e0000257. doi: 10.1371/journal.pgph.0000257 (PMC10021543; doi:10.1371/journal.pgph.0000257)
Supplement: S4 Table — (XLSX) [file pgph.0000257.s004.xlsx]

## Sheet: Sheet1
Likert scale	Go Vap	District 10	District 5	District 8	Total	P-value
Ethicalitya
1. Appropriate to verbally screen
2	0	3	1	1	5	0.428
3	6	2	0	3	11
4	30	11	4	16	61
5	9	5	2	7	23
Appropriate to refer without a physician
1	0	0	0	1	1	0.85
2	1	1	0	2	4
3	6	2	0	3	11
4	20	11	4	15	50
5	18	7	3	6	34
Intervention Coherencea
Screening helps customer get an early TB diagnosis
2	0	0	1	1	2	0.671
3	2	1	0	1	4
4	19	8	3	13	43
5	24	12	3	12	51
Screening ensures access to quality TB diagnostics
2	0	4	1	1	6
3	10	5	0	4	19	0.024
4	22	11	5	20	58
5	10	1	0	2	13
Opportunity Costa
Screening takes too much time
1	6	2	0	2	10	0.067
2	5	6	1	11	23
3	18	9	3	10	40
4	15	3	1	4	23
5	1	1	2	0	4
Screening costs pharmacist money
1	3	0	0	1	4	0.435
2	40	21	6	23	90
3	2	0	1	3	6
Screening causes customers to not return
1	12	7	0	8	27	0.696
2	20	12	4	13	49
3	7	2	2	3	14
4	4	0	1	1	6
5	1	0	0	1	2
Perceived Effectivenessa
Screening helps identify more people with TB
2	0	0	0	1	1	0.105
3	0	2	1	1	4
4	24	7	4	16	51
5	21	12	2	9	44
Screening increases customer trust in pharmacist
2	2	3	1	2	8	0.407
3	11	1	1	3	16
4	21	12	3	18	54
5	10	5	2	4	21
Affective Attitudea
Screening is beneficial to pharmacy business
2	2	3	3	3	11	0.329
3	16	5	1	9	31
4	22	10	3	10	45
5	5	3	0	5	13
Screening differentiates my pharmacy from others
1	0	1	0	0	1	0.469
2	6	5	3	4	18
3	18	5	1	8	32
4	18	8	2	10	38
5	3	2	1	5	11
Self-Efficacya
Confidence in using ACIS/SwipeRx app to screen
2	4	5	3	3	15	0.09
3	14	2	0	11	27
4	15	9	3	10	37
5	6	2	1	1	10
Confidence in referring eligible people for CXR
2	5	3	2	3	13	0.353
3	19	11	2	17	49
4	18	5	3	6	32
5	1	2	0	0	3
Burdenb
Time requirement for customers to be screened
1	1	0	0	0	1	0.333
2	13	2	3	10	28
3	12	5	2	5	24
4	18	14	2	9	43
5	1	0	0	2	3
Time requirement for customers to get a CXR
2	12	7	3	16	38	0.104
3	21	10	2	4	37
4	11	4	1	4	20
5	1	0	0	1	2
