# Supplementary material for: Evaluating novel engagement mechanisms, yields and acceptability of tuberculosis screening at retail pharmacies in Ho Chi Minh City, Viet Nam
Source: PLOS Glob Public Health. 2022 Oct 17;2(10):e0000257. doi: 10.1371/journal.pgph.0000257 (PMC10021543; doi:10.1371/journal.pgph.0000257)
Supplement: S5 Table — (XLSX) [file pgph.0000257.s005.xlsx]

## Sheet: Sheet1
Distribution of liket scale between pharmacists who made and did not make referrals
	1	Adequate training for the pharmacist to facilitate use of the ACIS form in the SwipeRx app
			Have referred	Have not referred
		Strongly disagree	0	0	0
		Disagree	0	0	0
		Neutral	14	7	21
		Agree	27	33	60
		Strongly agree	9	10	19
		Refuse			0
		100	50	50
	Ethicality
	2	It is appropriate for a pharmacist to verbally screen a customer with TB symptoms for TB.
			Have referred	Have not referred
		Strongly disagree	0	0	0
		Disagree	0	5	5
		Neutral	8	3	11
		Agree	32	29	61
		Strongly agree	10	13	23
		Refuse			0
		100	50	50
	3	It is appropriate for a pharmacist to refer a customer with TB symptoms for diagnostic testing without a physician’s consultation
			Have referred	Have not referred
		Strongly disagree	0	1	1
		Disagree	0	4	4
		Neutral	7	4	11
		Agree	29	21	50
		Strongly agree	14	20	34
		Refuse			0
		100	50	50
	Intervention Coherence
	4	ACIS in the SwipeRx app can help pharmacist's customer get an early diagnosis of TB.
			Have referred	Have not referred
		Strongly disagree	0	0	0
		Disagree	0	2	2
		Neutral	2	2	4
		Agree	17	26	43
		Strongly agree	31	20	51
		Refuse			0
		100	50	50
	5	ACIS in SwipeRx app can ensure their customers with TB receive quality-assured diagnostic care.
			Have referred	Have not referred
		Strongly disagree	0	0	0
		Disagree	1	5	6
		Neutral	11	8	19
		Agree	25	33	58
		Strongly agree	11	2	13
		Refuse	2	2	4
		100	50	50
	Opportunity Cost
	6	Screening for TB symptoms and referring eligible people for chest X-ray would take away too much time from pharmacist's other activities
			Have referred	Have not referred
		Strongly disagree	4	6	10
		Disagree	9	14	23
		Neutral	22	18	40
		Agree	12	11	23
		Strongly agree	3	1	4
		Refuse			0
		100	50	50
	7	Screening for TB symptoms and referring eligible people for chest X-ray would cost pharmacist money
			Have referred	Have not referred
		Strongly disagree	4	0	4
		Disagree	43	47	90
		Neutral	3	3	6
		Agree	0	0	0
		Strongly agree	0	0	0
		Refuse			0
		100	50	50
	8	Screening for TB symptoms and referring eligible people for chest X-ray would cause my customers to not return to my pharmacy for future care.
			Have referred	Have not referred
		Strongly disagree	15	12	27
		Disagree	22	27	49
		Neutral	8	6	14
		Agree	3	3	6
		Strongly agree	1	1	2
		Refuse	1	1	2
		100	50	50
	Perceived Effectiveness
	9	Screening for TB symptoms and referring eligible people for chest X-ray will help to identify more people with TB
			Have referred	Have not referred
		Strongly disagree			0
		Disagree	0	1	1
		Neutral	1	3	4
		Agree	22	29	51
		Strongly agree	27	17	44
		Refuse			0
		100	50	50
	10	Screening for TB symptoms and referring eligible people for chest X-ray will help increase patient trust in the pharmacy.
			Have referred	Have not referred
		Strongly disagree	0	0	0
		Disagree	0	8	8
		Neutral	7	9	16
		Agree	30	24	54
		Strongly agree	13	8	21
		Refuse		1	1
		100	50	50
	Affective Attitude
	11	TB symptom screening and chest X-ray referrals would be beneficial to the pharmacy
			Have referred	Have not referred
		Strongly disagree			0
		Disagree	3	8	11
		Neutral	12	19	31
		Agree	27	18	45
		Strongly agree	8	5	13
		Refuse			0
		100	50	50
	12	TB symptom screening and chest X-ray referrals would differentiate the service provided by the pharmacy from other pharmacies in the area
			Have referred	Have not referred
		Strongly disagree	0	1	1
		Disagree	4	14	18
		Neutral	14	18	32
		Agree	24	14	38
		Strongly agree	8	3	11
		Refuse			0
		100	50	50
	Self-Efficacy
	13	Pharmacist's confidence in their ability to screen customers for TB symptoms using the ACIS form in the SwipeRx app.
			Have referred	Have not referred
		Strongly disagree			0
		Disagree	3	12	15
		Neutral	11	16	27
		Agree	23	14	37
		Strongly agree	6	4	10
		Refuse	7	4	11
		100	50	50
	14	Pharmacist's confidence in their ability to refer eligible people for chest X-ray.
			Have referred	Have not referred
		Strongly disagree			0
		Disagree	2	11	13
		Neutral	26	23	49
		Agree	16	16	32
		Strongly agree	3	0	3
		Refuse	3	0	3
		100	50	50
	Perceived Burden
	15	Time requirement from the customers to be screened on the ACIS form
			Have referred	Have not referred
		Very Difficult	1	0	1
		Difficult	10	18	28
		Neither difficult nor easy	12	12	24
		Easy	25	18	43
		Very Easy	2	1	3
		Refuse	0	1	1
		100	50	50
	16	Time requirement from their customers to get a chest X-ray and be evaluated for TB
			Have referred	Have not referred
		Very Difficult			0
		Difficult	18	20	38
		Neither difficult nor easy	21	16	37
		Easy	8	12	20
		Very Easy	2	0	2
		Refuse	1	2	3
		100	50	50
	Implementation/Usability
	17	Pharmacist's concerns about customer confidentiality
			Have referred	Have not referred
		Strongly disagree	16	11	27
		Disagree	17	18	35
		Neutral	5	9	14
		Agree	8	8	16
		Strongly agree	3	3	6
		Refuse	1	1	2
		100	50	50
	18	The incentives motivated to participate in the project.
			Have referred	Have not referred
		Strongly disagree	15	10	25
		Disagree	15	22	37
		Neutral	11	9	20
		Agree	7	8	15
		Strongly agree	0	0	0
		Refuse	2	1	3
		100	50	50
	19	The incentives would compensate the pharmacist fairly for the time and effort required to participate in the project.
			Have referred	Have not referred
		Strongly disagree	0	0	0
		Disagree	2	10	12
		Neutral	35	26	61
		Agree	5	10	15
		Strongly agree	4	3	7
		Refuse	4	1	5
		100	50	50
