# Supplementary material for: Evaluating novel engagement mechanisms, yields and acceptability of tuberculosis screening at retail pharmacies in Ho Chi Minh City, Viet Nam
Source: PLOS Glob Public Health. 2022 Oct 17;2(10):e0000257. doi: 10.1371/journal.pgph.0000257 (PMC10021543; doi:10.1371/journal.pgph.0000257)
Supplement: S1 Data — (DO) [file pgph.0000257.s008.do]

//*Ethicality*//
tabstat appropriate_screen, statistics(mean sd median p25 p75 min max) by(Madereferral)
mean appropriate_screen, over(Madereferral)
tabulate appropriate_screen District1, chi2 exact
meologit appropriate_screen Madereferral|| District: , intpoints(60) or
ologit appropriate_screen i.District1 Madereferral, or
gologit2 appropriate_screen Madereferral, autofit lrf

tabstat appropriate_test, statistics(mean sd median p25 p75 min max) by(Madereferral)
mean appropriate_test, over(Madereferral)
recode appropriate_test(1=1) (2=1) (3=2) (4=3) (5=3) , gen(appropriate_test_1)
tabulate appropriate_test District1, chi2 exact
meologit appropriate_test_1 Madereferral|| District: , intpoints(60) or
ologit appropriate_test_1 Madereferral, or
gologit2 appropriate_test_1 Madereferral, autofit lrf

//*Intervention coherence*//
tabstat acis_diag, statistics(mean sd median p25 p75 min max) by(Madereferral)
recode acis_diag(1=1) (2=1) (3=1) (4=2) (5=3) , gen(acis_diag_3)
mean acis_diag, over(Madereferral)
meologit acis_diag Madereferral|| District: , intpoints(60) or
meologit acis_diag_3 Madereferral|| District: , intpoints(60) or
tabulate acis_diag District1, chi2 exact
ologit acis_diag i.District1 Madereferral, or
gologit2 acis_diag Madereferral, npl(Madereferral)
gologit2 acis_diag Madereferral, autofit lrf

tabulate acis_quality Madereferral
recode acis_quality (1=1) (2=2) (3=3) (4=4) (5=5) (6=.), gen(acis_quality_recode)
recode acis_quality (1=1) (2=1) (3=1) (4=2) (5=2) (6=.), gen(acis_quality_recode_2)
tabstat acis_quality_recode, statistics(mean sd median p25 p75 min max) by(Madereferral)
mean acis_quality_recode, over (Madereferral)
tabulate acis_quality_recode District1, chi2 exact
meologit acis_quality_recode Madereferral|| District: , intpoints(60) or
meologit acis_quality_recode_2 Madereferral|| District: , intpoints(60) or
ologit acis_quality_recode_2 Madereferral, or
gologit2 acis_quality_recode Madereferral, npl(Madereferral)
gologit2 acis_quality_recode Madereferral, autofit lrf

//*Opportunity Cost*//
tabstat screening, statistics(mean sd median p25 p75 min max) by(Madereferral)
mean screening, over (Madereferral)
meologit screening Madereferral|| District:, intpoints(60) or
tabulate screening District1, chi2 exact
gologit2 screening Madereferral, npl(Madereferral)
gologit2 screening Madereferral, autofit lrf

tabstat money, statistics(mean sd median p25 p75 min max) by(Madereferral)
mean money, over (Madereferral)
meologit money Madereferral|| District:, intpoints(60) or
tabulate money District1, chi2 exact
ologit money i.District1 Madereferral, or
gologit2 money Madereferral, npl(Madereferral)
gologit2 money Madereferral, autofit lrf

tabstat concern_future_recode, statistics(mean sd median p25 p75 min max) by(Madereferral)
mean concern_future_recode, over (Madereferral)
meologit concern_future_recode Madereferral|| District:, intpoints(60) or
tabulate concern_future_recode District1, chi2 exact
gologit2 concern_future_recode Madereferra, npl(Madereferral)
gologit2 concern_future_recode Madereferra, autofit lrf

//*Perceived Effectiveness*//
tabstat identify, statistics(mean sd median p25 p75 min max) by(Madereferral)
mean identify, over (Madereferral)
meologit identify Madereferral|| District:, intpoints(60) or
tabulate identify District1, chi2 exact
ologit identify i.District1 Madereferral, or
gologit2 identify Madereferra, npl(Madereferral)
gologit2 identify Madereferra, autofit lrf

tabulate trust Madereferral
recode trust (1=1) (2=2) (3=3) (4=4) (5=5) (6=.), gen(trust_recode)
tabstat trust_recode, statistics(mean sd median p25 p75 min max) by(Madereferral)
mean trust_recode, over (Madereferral)
meologit trust_recode Madereferral|| District:, intpoints(60) or
tabulate trust_recode  District1, chi2 exact
ologit trust_recode i.District1 Madereferral, or
gologit2 trust_recode Madereferra, npl(Madereferral)
gologit2 trust_recode Madereferra, autofit lrf

//*Effective attitude*//
tabstat beneficial_pharm, statistics(mean sd median p25 p75 min max) by(Madereferral)
mean beneficial_pharm, over (Madereferral)
meologit beneficial_pharm Madereferral|| District:, intpoints(60) or
tabulate beneficial_pharm  District1, chi2 exact
ologit beneficial_pharm i.District1 Madereferral, or
gologit2 beneficial_pharm Madereferra, npl(Madereferral)
gologit2 beneficial_pharm Madereferra, autofit lrf

tabstat differentiate_care, statistics(mean sd median p25 p75 min max) by(Madereferral)
recode differentiate_care (1=1) (2=1) (3=2) (4=3) (5=3) (6=.), gen(differentiate_care_1)
recode differentiate_care (1=1) (2=1) (3=2) (4=2) (5=2) (6=.), gen(differentiate_care_2)
mean differentiate_care, over (Madereferral)
meologit differentiate_care_1 Madereferral|| District:,intpoints(60) or
ologit differentiate_care_1 i.District1 Madereferral, or 
ologit differentiate_care_2 i.District1 Madereferral, or 
tabulate differentiate_care  District1, chi2 exact
gologit2 differentiate_care_1 Madereferra, npl(Madereferral)
gologit2 differentiate_care_1 Madereferra, autofit lrf

//*Self-Efficacy*//
tabstat confident_acis_recode, statistics(mean sd median p25 p75 min max) by(Madereferral)
mean confident_acis_recode, over (Madereferral)
meologit confident_acis_recode Madereferral|| District:, intpoints(60) or
tabulate confident_acis_recode  District1, chi2 exact
gologit2 confident_acis_recode Madereferra, npl(Madereferral)
gologit2 confident_acis_recode Madereferra, autofit lrf

tabulate confident_refer Madereferral
recode confident_refer (1=1) (2=2) (3=3) (4=4) (5=5) (6=.), gen(confident_refer_recode)
tabstat confident_refer_recode, statistics(mean sd median p25 p75 min max) by(Madereferral)
mean confident_refer_recode, over (Madereferral)
meologit confident_refer_recode Madereferral|| District:, intpoints(60) or
tabulate confident_refer_recode  District1, chi2 exact
gologit2 confident_refer_recode Madereferra, npl(Madereferral)
gologit2 confident_refer_recode Madereferra, autofit lrf

//*Burden*//
tabulate perceive_time_acis Madereferral
recode perceive_time_acis (1=1) (2=2) (3=3) (4=4) (5=5) (6=.), gen(perceive_time_acis_recode)
tabstat perceive_time_acis_recode, statistics(mean sd median p25 p75 min max) by(Madereferral)
mean perceive_time_acis_recode, over (Madereferral)
meologit perceive_time_acis_recode Madereferral|| District:, intpoints(60) or
tabulate perceive_time_acis_recode  District1, chi2 exact
gologit2 perceive_time_acis_recode Madereferra, autofit lrf

tabulate perceive_time_xray Madereferral
recode perceive_time_xray (1=1) (2=2) (3=3) (4=4) (5=5) (6=.), gen(perceive_time_xray_recode)
tabstat perceive_time_xray_recode, statistics(mean sd median p25 p75 min max) by(Madereferral)
mean perceive_time_xray_recode, over (Madereferral)
meologit perceive_time_xray_recode Madereferral|| District:, intpoints(60) or
tabulate perceive_time_xray_recode  District1, chi2 exact
gologit2 perceive_time_xray_recode Madereferra, autofit lrf
